# Supplementary material for: Comparative Evaluation of Postbiotic Preparation Methods for Antibacterial Activity in Fresh Cheese Applications
Source: Foods. 2025 Dec 19;15(1):6. doi: 10.3390/foods15010006 (PMC12785956; doi:10.3390/foods15010006)
Supplement: Supplementary file 1 [file foods-15-00006-s001.zip]

Archive with 4 entries (4 files):
- Table S1. Primers used in study. .pdf
- Table S2 .xlsx
- Table S3.pdf
- Table S4. Bacteriocin prediction,xlsx.xlsx
