# Supplementary material for: Comparative Evaluation of Postbiotic Preparation Methods for Antibacterial Activity in Fresh Cheese Applications
Source: Foods. 2025 Dec 19;15(1):6. doi: 10.3390/foods15010006 (PMC12785956; doi:10.3390/foods15010006)
Supplement: Supplementary file 1 [file foods-15-00006-s001.zip › Table S2 .xlsx]

## Sheet: Table S2. 
Table S2. Inhibition zones [mm] of the growth of L. monocytogenes and S. aureus strains under the influence of produced postbiotics
No.	postbiotics	L. monocytogenes		S. aureus
		n26	n28	sa-21	sa-121
1	KN9-P-a	-	-	-	-
2	KN9-P-b	-	-	-	-
3	KN9-P-c	-	-	-	-
4	KN9-P-d	-	-	-	-
5	KN9-P-e	-	-	-	-
6	KN18-P-a	-	-	-	-
7	KN18-P-b	-	-	-	-
8	KN18-P-c	-	-	-	-
9	KN18-P-d	-	-	-	-
10	KN18-P-e	-	-	-	-
11	KN23-P-a	-	-	-	-
12	KN23-P-b	-	-	-	-
13	KN23-P-c	-	-	-	-
14	KN23-P-d	-	-	-	-
15	KN23-P-e	-	-	-	-
16	KN24-P-a	-	-	-	-
17	KN24-P-b	-	-	-	-
18	KN24-P-c	-	-	-	-
19	KN24-P-d	-	-	-	-
20	KN24-P-e	-	-	-	-
21	KN25-P-a	-	-	-	-
22	KN25-P-b	-	-	-	-
23	KN25-P-c	-	-	-	-
24	KN25-P-d	-	-	-	-
25	KN25-P-e	-	-	-	-
26	KN9-S-a	-	-	-	-
27	KN9-S-b	-	-	-	-
28	KN9-S-c	-	-	-	-
29	KN9-S-d	-	-	-	55
30	KN9-S-e	-	-	40	89
31	KN18-S-a	-	-	-	-
32	KN18-S-b	-	-	-	-
33	KN18-S-c	-	-	-	-
34	KN18-S-d	-	-	-	36
35	KN18-S-e	-	-	-	-
36	KN23-S-a	-	-	-	-
37	KN23-S-b	-	-	-	-
38	KN23-S-c	-	-	-	-
39	KN23-S-d	-	-	61	49
40	KN23-S-e	-	-	22	44
41	KN24-S-a	-	-	-	-
42	KN24-S-b	-	-	-	-
43	KN24-S-c	-	-	-	-
44	KN24-S-d	-	-	-	23
45	KN24-S-e	-	-	-	10
46	KN25-S-a	-	-	-	-
47	KN25-S-b	-	-	-	-
48	KN25-S-c	-	-	-	-
49	KN25-S-d	-	-	60	56
50	KN25-S-e	-	-	-	75
P- postbiotic produced form pellet; S- postbiotic produced from supernatant; a-d methods of postbiotic prodution: a-sterilized for 5 min at 121°C, b- pasteurization for 30 min at 80 °C, c- sonification, d- pascalisation (500MPa), e- pascalisation (600Mpa)
