# Supplementary material for: Comparative Evaluation of Postbiotic Preparation Methods for Antibacterial Activity in Fresh Cheese Applications
Source: Foods. 2025 Dec 19;15(1):6. doi: 10.3390/foods15010006 (PMC12785956; doi:10.3390/foods15010006)
Supplement: Supplementary file 1 [file foods-15-00006-s001.zip › Table S4. Bacteriocin prediction,xlsx.xlsx]

## Sheet: Table S5
Table S4. Bacteriocin genes among selected LAB based on BAGEL anaysis.
Strain	AOI	Start	End	Class	Filename
KN9	NODE_7_length_84712_cov_45390909.38.AOI_01	-3265	16735	Sactipeptides	undefined
	NODE_8_length_81413_cov_67794897.63.AOI_01	0	12297	170.2;Plantaricin_E	undefined
	NODE_44_length_21980_cov_12179975.80.AOI_01	4354	21980	172.2;Plantaricin_J	undefined
KN18	NODE_24_length_45008_cov_59000735.17.AOI_01	0	11169	8.2;AcidocinA	undefined
	NODE_37_length_24971_cov_68252254.33.AOI_01	2429	22429	Sactipeptides	undefined
	NODE_51_length_11765_cov_293546056.3.AOI_01	0	10542	3.2;Acidocin_8912	undefined
	NODE_18_length_58554_cov_49096685.43.AOI_01	1	10528	142.2;LSEI_2163	undefined
	NODE_16_length_62999_cov_53665924.60.AOI_01	52174	62998	143.2;LSEI_2386	undefined
	NODE_38_length_23130_cov_56345433.64.AOI_01	0	14818	51.2;Carnocin_CP52	undefined
KN26	NODE_87_length_5712_cov_68581737.28.AOI_01	1	5712	97.2;Enterocin_X_chain_beta	undefined
	NODE_72_length_10156_cov_19196630.41.AOI_01	0	10156	172.2;Plantaricin_J	undefined
	NODE_80_length_7676_cov_72873361.5.AOI_01	1	7676	170.2;Plantaricin_E	undefined
	NODE_36_length_29708_cov_9427606.97.AOI_01	-5305	14695	Sactipeptides	undefined
KN25	6961b780eb5148ee_1.0.AOI_01	1788409	1814172	6.2;Acidocin_J1132_beta_peptide_N-terminal	undefined
	6961b780eb5148ee_1.0.AOI_02	1147496	1167979	64.3;Enterolysin_A	undefined
	6961b780eb5148ee_1.0.AOI_03	1535683	1556616	6.3;Bacteriocin_helveticin_J	undefined
KN24	AP0115481.0.AOI_01	2454712	2480565	51.2;Carnocin_CP52	undefined
KN23	NZ_LEAV010000031.43.AOI_01	107408	136903	172.2;Plantaricin_J	undefined
	LEAV010000031.59.AOI_01	107408	136903	172.2;Plantaricin_J	undefined
